# Supplementary material for: Correlations between the Changing Levels of Tissue Plasminogen Activator and Adiposity Following Exercise-Induced Weight Loss
Source: Nutrients. 2022 Dec 4;14(23):5159. doi: 10.3390/nu14235159 (PMC9741073; doi:10.3390/nu14235159)
Supplement: Supplementary file 1 [file nutrients-14-05159-s001.zip]

Archive with 1 entries (1 files):
- nutrients-2041340-supplementary.pdf
